# Supplementary material for: A Two-Step Synthesis of Unprotected 3-Aminoindoles via Post Functionalization with Nitrostyrene
Source: Molecules. 2023 Apr 23;28(9):3657. doi: 10.3390/molecules28093657 (PMC10180116; doi:10.3390/molecules28093657)
Supplement: Supplementary file 1 [file molecules-28-03657-s001.zip]

Archive with 1 entries (1 files):
- molecules-2347001-supplementary.pdf
